# Supplementary material for: Design, Synthesis, and Biological Evaluation of 3-Substituted-Indolin-2-One Derivatives as Potent Anti-Inflammatory Agents
Source: Int J Mol Sci. 2023 Jan 20;24(3):2066. doi: 10.3390/ijms24032066 (PMC9916847; doi:10.3390/ijms24032066)
Supplement: Supplementary file 1 [file ijms-24-02066-s001.zip]

Archive with 1 entries (1 files):
- ijms-2138405-supplementary.pdf
